# Supplementary material for: Sequence similarity searches for morphine biosynthesis enzymes in bacteria yield putative targets for understanding associations between infection and opiate administration
Source: J Med Microbiol. 2019 May 20;68(6):952–6. doi: 10.1099/jmm.0.001001 (PMC7423160; doi:10.1099/jmm.0.001001)
Supplement: Supplementary material 1 [file jmm-68-952-s001.xls]

## Sheet: Merged_TableS1
		Thebaine 6-O-demethylase (T6ODM)				Codeine O-demethylase (CODM)
Identifier	Description and organism	Identity	E value	Bits	Rank	Identity	E value	Bits	Rank
WP_083442874	hypothetical protein [Paenibacillus sp. IHB B 3415]	34.87	1.71e-57	199	1	34.441	2.41e-56	196	1
KHL91185	hypothetical protein QW71_36120 [Paenibacillus sp. IHB B 3415]	34.503	1.55e-55	193	3	34.663	7.42e-56	194	2
PAL70652	hypothetical protein CEJ83_20275, partial [Acinetobacter baumannii]	57.252	2.82e-42	153	6	61.538	2.38e-48	168	3
SDV18358	flavone synthase [Petroselinum crispum] (Petroselinum crispum, a plant appears because SDV18358 is a transgene from P. crispum that was transfered into Streptomyces albus) Reference: https://www.ncbi.nlm.nih.gov/pubmed/28611737	36.232	5.8e-57	198	2	34.146	3.1e-48	176	4
WP_101981439	hypothetical protein [Klebsiella pneumoniae]	32.99	8.33e-48	175	4	33.444	8.46e-47	172	5
PAL63834	hypothetical protein CEJ83_20975, partial [Acinetobacter baumannii]	56.25	1.43e-42	153	5	55.556	6.39e-44	157	6
WP_095374871	hypothetical protein [Acinetobacter baumannii]	55.357	3.57e-34	131	10	60.36	6.53e-40	146	7
WP_086921560	isopenicillin N synthase family oxygenase [Variovorax sp. JS1663]	31.104	1.72e-31	130	82	33.106	1.46e-38	149	8
WP_106556482	isopenicillin N synthase family oxygenase [Variovorax sp. WS11]	30.938	9.42e-33	134	18	31.879	6.31e-38	147	9
PYQ00930	isopenicillin N synthase family oxygenase [Acidobacteria bacterium]	31.633	8.11e-32	131	41	33.108	7.67e-38	147	10
WP_067098975	MULTISPECIES: isopenicillin N synthase family oxygenase [Marinomonas]	32.822	8.85e-36	142	8	33.333	1.61e-37	146	12
WP_106235549	isopenicillin N synthase family oxygenase [Nonomuraea fuscirosea]	34.276	4.59e-34	137	12	34.875	1.25e-36	144	13
PRX69345	isopenicillin N synthase-like dioxygenase [Nonomuraea fuscirosea]	34.276	4.49e-34	137	11	34.875	1.97e-36	144	16
WP_023129413	isopenicillin N synthase family oxygenase [Pseudomonas aeruginosa]	31.313	8.28e-32	131	42	32.542	3.37e-36	143	17
PYQ09264	isopenicillin N synthase family oxygenase [Acidobacteria bacterium]	31.525	1.43e-32	134	21	32.095	3.38e-36	143	18
WP_065285055	isopenicillin N synthase family oxygenase [Pseudomonas aeruginosa]	31.65	1.41e-32	134	20	32.203	9.77e-36	142	20
WP_063835173	isopenicillin N synthase family oxygenase [Mycolicibacterium mageritense]	31.392	2.1e-31	130	88	31.464	1.05e-35	142	21
WP_084928948	isopenicillin N synthase family oxygenase [Pseudomonas aeruginosa]	31.313	6.33e-32	132	38	32.203	1.51e-35	141	22
WP_086823203	isopenicillin N synthase family oxygenase, partial [Pseudomonas aeruginosa]	31.313	8.85e-32	131	44	32.203	1.97e-35	140	23
WP_074202414	isopenicillin N synthase family oxygenase, partial [Pseudomonas aeruginosa]	31.313	7.07e-32	131	39	32.203	2e-35	140	24
WP_106451528	isopenicillin N synthase family oxygenase [Pseudomonas aeruginosa]	31.313	1.46e-31	130	73	32.203	2.4e-35	140	25
WP_034076857	isopenicillin N synthase family oxygenase [Pseudomonas aeruginosa]	31.313	9.97e-32	131	48	32.203	2.45e-35	140	26
WP_039699554	isopenicillin N synthase family oxygenase, partial [Pseudomonas aeruginosa]	31.313	1.07e-31	131	50	32.203	2.62e-35	140	27
WP_049317272	isopenicillin N synthase family oxygenase, partial [Pseudomonas denitrificans (nomen rejiciendum)]	31.313	1.42e-31	130	71	32.203	2.83e-35	140	28
WP_034040728	isopenicillin N synthase family oxygenase [Pseudomonas aeruginosa]	31.313	1.54e-31	130	78	32.203	2.83e-35	140	29
WP_067033794	isopenicillin N synthase family oxygenase [Marinomonas gallaica]	30.508	8.36e-34	136	14	31.293	2.86e-35	140	30
WP_023128575	isopenicillin N synthase family oxygenase [Pseudomonas aeruginosa]	31.313	1.13e-31	131	54	32.203	2.98e-35	140	33
WP_061192247	isopenicillin N synthase family oxygenase [Pseudomonas aeruginosa]	31.313	1.2e-31	131	60	32.203	2.98e-35	140	31
WP_023105019	isopenicillin N synthase family oxygenase [Pseudomonas aeruginosa]	31.313	1.2e-31	131	61	32.203	2.98e-35	140	32
WP_045108186	isopenicillin N synthase family oxygenase [Pseudomonas sp. HMSC05H02]	31.313	1.09e-31	131	51	32.203	3.08e-35	140	34
WP_096314821	isopenicillin N synthase family oxygenase [Pseudomonas aeruginosa]	31.313	1.11e-31	131	52	32.203	3.18e-35	140	35
WP_028681448	isopenicillin N synthase family oxygenase [Pseudomonas aeruginosa]	31.313	1.26e-31	131	65	32.203	3.21e-35	140	36
WP_049312956	isopenicillin N synthase family oxygenase, partial [Pseudomonas aeruginosa]	31.313	1.48e-31	130	74	32.203	3.22e-35	140	37
WP_023128338	isopenicillin N synthase family oxygenase [Pseudomonas aeruginosa]	31.313	1.52e-31	130	77	32.203	3.24e-35	140	38
WP_108112665	isopenicillin N synthase family oxygenase [Pseudomonas aeruginosa]	31.313	1.21e-31	131	62	32.203	3.35e-35	140	39
WP_102076159	isopenicillin N synthase family oxygenase [Pseudomonas aeruginosa]	31.313	1.12e-31	131	53	32.203	3.38e-35	140	40
WP_003101381	MULTISPECIES: isopenicillin N synthase family oxygenase [Pseudomonas]	31.313	1.15e-31	131	56	32.203	3.38e-35	140	41
WP_070329857	isopenicillin N synthase family oxygenase [Pseudomonas aeruginosa]	31.313	1.15e-31	131	55	32.203	3.56e-35	140	42
WP_023113332	isopenicillin N synthase family oxygenase [Pseudomonas aeruginosa]	31.313	1.25e-31	131	64	32.203	3.6e-35	140	43
WP_023086943	MULTISPECIES: isopenicillin N synthase family oxygenase [Pseudomonas]	31.313	1.26e-31	131	66	32.203	3.6e-35	140	44
WP_034056236	isopenicillin N synthase family oxygenase [Pseudomonas aeruginosa]	31.313	1.3e-31	131	69	32.203	3.91e-35	140	45
WP_034047277	isopenicillin N synthase family oxygenase [Pseudomonas aeruginosa]	31.313	1.3e-31	131	70	32.203	4.12e-35	140	46
WP_031758258	isopenicillin N synthase family oxygenase, partial [Pseudomonas aeruginosa]	30.928	2.37e-31	129	90	31.834	4.19e-35	139	47
WP_061192899	isopenicillin N synthase family oxygenase [Pseudomonas aeruginosa]	31.313	1.3e-31	131	68	32.203	4.25e-35	140	48
WP_033977422	MULTISPECIES: isopenicillin N synthase family oxygenase [Pseudomonas]	31.313	1.18e-31	131	58	32.203	4.43e-35	140	49
WP_009313283	isopenicillin N synthase family oxygenase [Pseudomonas aeruginosa]	31.313	1.64e-31	130	80	32.203	4.57e-35	140	50
WP_096221427	isopenicillin N synthase family oxygenase [Pseudomonas aeruginosa]	31.313	1.52e-31	130	76	32.203	4.62e-35	140	51
WP_059349459	isopenicillin N synthase family oxygenase [Pseudomonas aeruginosa]	31.313	1.43e-31	131	72	32.203	4.67e-35	140	52
WP_039026645	isopenicillin N synthase family oxygenase [Pseudomonas aeruginosa]	31.313	1.28e-31	131	67	32.203	4.72e-35	140	53
WP_023465194	MULTISPECIES: isopenicillin N synthase family oxygenase [Pseudomonas]	31.65	3.16e-32	132	33	32.203	4.77e-35	140	55
WP_033968345	isopenicillin N synthase family oxygenase [Pseudomonas aeruginosa]	31.313	1.16e-31	131	57	32.203	4.77e-35	140	54
WP_054375916	isopenicillin N synthase family oxygenase, partial [Pseudomonas aeruginosa]	31.65	2.82e-32	132	30	32.203	5.08e-35	140	56
WP_034050541	isopenicillin N synthase family oxygenase [Pseudomonas aeruginosa]	31.313	1.97e-31	130	85	32.203	5.29e-35	140	57
WP_073667331	isopenicillin N synthase family oxygenase [Pseudomonas aeruginosa]	30.976	1.99e-31	130	86	31.864	5.46e-35	140	59
WP_033986438	isopenicillin N synthase family oxygenase [Pseudomonas aeruginosa]	31.313	2.08e-31	130	87	32.203	6.66e-35	139	60
WP_093016271	isopenicillin N synthase family oxygenase [Variovorax sp. OV700]	31.699	1.07e-31	131	49	32.416	7.11e-35	140	61
WP_023911256	isopenicillin N synthase family oxygenase [Pseudomonas aeruginosa]	31.561	2.4e-31	130	91	32.203	7.24e-35	139	62
WP_116350049	isopenicillin N synthase family oxygenase [Pseudomonas aeruginosa]	31.313	3.2e-31	130	97	32.203	7.39e-35	139	63
WP_100212597	isopenicillin N synthase family oxygenase [Pseudomonas aeruginosa]	31.313	3.9e-31	130	100	32.203	9.58e-35	139	69
WP_034043611	isopenicillin N synthase family oxygenase [Pseudomonas aeruginosa]	31.313	3.44e-31	130	98	32.203	1.1e-34	139	72
WP_049321791	isopenicillin N synthase family oxygenase [Pseudomonas denitrificans (nomen rejiciendum)]	31.313	8.54e-32	131	43	31.864	2.92e-34	138	84
WP_117171593	isopenicillin N synthase family oxygenase [Pseudomonas aeruginosa]	31.229	9.67e-32	131	47	31.864	3.56e-34	137	87
WP_033987006	isopenicillin N synthase family oxygenase [Pseudomonas aeruginosa]	31.313	2.61e-31	130	94	31.864	4.33e-34	137	88
WP_047786454	isopenicillin N synthase family oxygenase [Variovorax paradoxus]	31.667	1.76e-31	130	83	32.765	4.58e-34	137	89
WP_067218596	isopenicillin N synthase family oxygenase [Marinomonas gallaica]	29.831	1.81e-32	133	23	30.952	5.37e-34	137	91
WP_062365769	isopenicillin N synthase family oxygenase [Variovorax paradoxus]	31.596	3.13e-31	130	96	31.804	6.65e-34	137	93
KPJ80346	hypothetical protein AMJ58_08915 [Gammaproteobacteria bacterium SG8_30]	30.032	7.58e-35	139	9	31.633	7.48e-34	136	94
WP_073662567	isopenicillin N synthase family oxygenase [Pseudomonas aeruginosa]	31.803	4.79e-32	132	34	28.84	1.01e-33	136	95
WP_017678255	MULTISPECIES: isopenicillin N synthase family oxygenase [Pseudomonas]	31.803	5.95e-32	132	37	28.84	1.19e-33	136	98
WP_015866818	isopenicillin N synthase family oxygenase [Variovorax paradoxus]	31.699	5.64e-32	132	36	31.804	1.82e-33	136	100
